# Supplementary material for: 2,2′-[Ethane-1,2-diylbis(sulfanedi­yl)]bis­(pyridine N-oxide)
Source: Acta Crystallogr Sect E Struct Rep Online. 2009 Nov 28;65(Pt 12):o3268. doi: 10.1107/S1600536809050788 (PMC2972030; doi:10.1107/S1600536809050788)
Supplement: Supplementary file 2 [file e-65-o3268-Isup2.hkl]

# 
# h,k,l, Fc-squared, Fo-squared, sigma(Fo-squared) and status flag 
# 
data_I
_shelx_title ' 1 in P2(1)/c' 
_shelx_refln_list_code          4 
_shelx_F_calc_maximum       96.75 
_exptl_crystal_F_000       292.00 
_reflns_d_resolution_high  0.8414 
 
loop_ 
 _symmetry_equiv_pos_as_xyz 
 'x, y, z' 
 '-x, y+1/2, -z+1/2' 
 '-x, -y, -z' 
 'x, -y-1/2, z-1/2' 
 
_cell_length_a     8.2776 
_cell_length_b     6.9790 
_cell_length_c    10.7907 
_cell_angle_alpha  90.000 
_cell_angle_beta   93.522 
_cell_angle_gamma  90.000 
 
_shelx_F_squared_multiplier     1.000 
 
loop_ 
 _refln_index_h 
 _refln_index_k 
 _refln_index_l 
 _refln_F_squared_calc 
 _refln_F_squared_meas 
 _refln_F_squared_sigma 
 _refln_observed_status 
   1   0   0       10.36        3.15      0.33 o 
   2   0   0     4918.79     4771.29     29.71 o 
   3   0   0       99.04      119.12      1.43 o 
   4   0   0      945.16      942.03      6.47 o 
   5   0   0      162.86      175.75      2.21 o 
   6   0   0      490.91      480.51      4.47 o 
   7   0   0        6.47        7.52      0.61 o 
   8   0   0        0.47        0.00      0.46 o 
   9   0   0       26.45       28.18      1.74 o 
   1   1   0      739.31      795.36      7.36 o 
   2   1   0     6713.92     6037.36     92.00 o 
   3   1   0       30.95       36.70      0.70 o 
   4   1   0      225.88      218.65      1.65 o 
   5   1   0      411.50      397.61      2.63 o 
   6   1   0       59.08       61.06      0.99 o 
   7   1   0      262.90      269.55      3.05 o 
   8   1   0       17.21       18.21      0.83 o 
   9   1   0       32.18       31.90      3.43 o 
   0   2   0        2.43        2.45      0.33 o 
   1   2   0       22.40       24.91      0.38 o 
   2   2   0      309.73      345.05      2.50 o 
   3   2   0     1023.62      971.62      5.41 o 
   4   2   0      544.70      556.50      6.58 o 
   5   2   0       83.32       89.76      1.13 o 
   6   2   0        0.81        0.41      0.22 o 
   7   2   0      206.37      200.19      2.05 o 
   8   2   0      157.38      151.96      3.01 o 
   9   2   0      146.30      145.31      4.49 o 
   1   3   0      730.23      823.69      3.30 o 
   2   3   0      405.27      387.50      2.32 o 
   3   3   0        5.74        5.74      0.51 o 
   4   3   0       92.63       94.90      2.08 o 
   5   3   0       34.97       36.79      0.78 o 
   6   3   0      467.15      473.27      3.34 o 
   7   3   0        6.38        6.98      1.18 o 
   8   3   0      100.70      106.71      2.50 o 
   9   3   0        1.04        0.83      0.56 o 
   0   4   0        5.48        7.35      0.53 o 
   1   4   0       89.56       86.93      0.85 o 
   2   4   0        2.17        2.85      0.45 o 
   3   4   0       18.06       20.61      0.70 o 
   4   4   0      182.85      190.92      2.17 o 
   5   4   0       26.60       23.89      0.81 o 
   6   4   0      102.75      101.74      2.29 o 
   7   4   0        7.76        6.41      1.55 o 
   8   4   0        4.19        5.08      0.71 o 
   1   5   0       69.98       76.78      1.18 o 
   2   5   0      112.76      116.21      1.75 o 
   3   5   0        7.59        6.71      0.53 o 
   4   5   0       55.71       56.65      2.34 o 
   5   5   0       66.58       69.23      1.94 o 
   6   5   0        2.93        3.14      0.66 o 
   7   5   0        9.34        9.32      1.63 o 
   0   6   0      104.51      112.85      2.24 o 
   1   6   0        1.61        1.95      0.33 o 
   2   6   0       70.59       66.14      1.43 o 
   3   6   0      152.48      161.40      2.97 o 
   4   6   0       74.92       71.49      2.05 o 
   5   6   0        0.10        0.46      0.53 o 
   6   6   0       53.61       57.35      2.02 o 
   1   7   0      126.57      134.69      1.91 o 
   2   7   0      107.28      107.44      7.20 o 
   3   7   0        0.13        0.00      0.50 o 
   4   7   0       59.90       63.61      3.25 o 
   5   7   0      184.58      212.56     10.69 o 
   0   8   0       56.26       62.37      2.80 o 
   1   8   0       55.61       54.53      2.70 o 
   2   8   0        0.03        0.09      0.52 o 
  -9   1   1       24.94       23.43      1.18 o 
  -8   1   1       60.68       66.53      1.42 o 
  -7   1   1       13.96       15.55      0.73 o 
  -6   1   1        6.03        7.53      0.39 o 
  -5   1   1       20.12       18.97      0.51 o 
  -4   1   1     1231.47     1260.75      5.80 o 
  -3   1   1      191.40      189.10      1.49 o 
  -2   1   1     9360.07     8260.82     49.24 o 
  -1   1   1      221.07      195.56      1.19 o 
   0   1   1     1191.72     1175.49      5.29 o 
   1   1   1     2776.79     2728.20     29.32 o 
   2   1   1        0.25        0.08      0.11 o 
   3   1   1        1.03        4.12      0.24 o 
   4   1   1      213.22      206.76      3.82 o 
   5   1   1      114.54      123.56      2.76 o 
   6   1   1       84.62       84.85      1.18 o 
   7   1   1      129.01      133.16      1.63 o 
   8   1   1       51.07       48.91      1.25 o 
   9   1   1       61.40       64.03      1.89 o 
  -9   2   1       85.63       90.31      3.33 o 
  -8   2   1      257.01      258.37      2.96 o 
  -7   2   1        8.46        9.16      0.61 o 
  -6   2   1       80.91       78.44      1.19 o 
  -5   2   1      408.45      402.12      2.69 o 
  -4   2   1      364.73      374.77      2.42 o 
  -3   2   1     2605.01     2685.92     13.46 o 
  -2   2   1       22.27       30.53      0.54 o 
  -1   2   1      135.28      139.75      0.97 o 
   0   2   1        1.84        3.16      0.40 o 
   1   2   1     1378.27     1389.87      6.02 o 
   2   2   1      256.09      254.21      1.99 o 
   3   2   1       84.55       77.91      1.00 o 
   4   2   1      113.58      103.52      1.13 o 
   5   2   1        0.92        0.48      0.28 o 
   6   2   1        0.02        1.02      0.57 o 
   7   2   1      147.47      142.21      2.07 o 
   8   2   1      275.66      281.19      3.21 o 
   9   2   1        2.15        2.82      0.63 o 
  -9   3   1       14.48       13.84      1.04 o 
  -8   3   1        5.30        4.17      0.69 o 
  -7   3   1      226.25      225.71      4.22 o 
  -6   3   1       81.90       85.12      1.49 o 
  -5   3   1      295.19      311.23      2.42 o 
  -4   3   1       15.08       11.68      0.81 o 
  -3   3   1      648.21      656.33      4.27 o 
  -2   3   1        0.08        0.47      0.27 o 
  -1   3   1     3067.33     3090.95     13.10 o 
   0   3   1      569.69      540.79      3.89 o 
   1   3   1       53.19       49.92      0.70 o 
   2   3   1      362.76      356.02      2.27 o 
   3   3   1      299.51      287.39      2.66 o 
   4   3   1      246.91      255.41      4.31 o 
   5   3   1      245.43      242.16      2.39 o 
   6   3   1     1000.68      982.37      9.53 o 
   7   3   1       14.99       14.86      0.78 o 
   8   3   1      124.22      128.19      6.10 o 
   9   3   1        5.77        7.06      0.85 o 
  -8   4   1       10.96       11.58      0.98 o 
  -7   4   1       50.60       45.96      1.64 o 
  -6   4   1      145.92      152.91      2.15 o 
  -5   4   1      280.18      267.87      2.78 o 
  -4   4   1       10.19        9.67      0.90 o 
  -3   4   1        8.10        9.50      0.56 o 
  -2   4   1      342.63      303.46      2.61 o 
  -1   4   1      960.32     1042.50      4.32 o 
   0   4   1     1147.39     1181.41      5.16 o 
   1   4   1     1174.21     1182.86      5.17 o 
   2   4   1       22.85       19.58      0.53 o 
   3   4   1       45.65       48.86      1.01 o 
   4   4   1     1531.98     1517.28      8.61 o 
   5   4   1      195.66      210.03      3.25 o 
   6   4   1      101.11      104.45      1.89 o 
   7   4   1        6.54        8.11      1.29 o 
   8   4   1       35.25       37.00      2.57 o 
  -7   5   1       70.74       69.80      2.12 o 
  -6   5   1        4.76        6.04      1.14 o 
  -5   5   1       69.18       67.50      1.46 o 
  -4   5   1      179.18      163.26      2.19 o 
  -3   5   1      406.57      392.97      4.31 o 
  -2   5   1       25.55       30.24      1.65 o 
  -1   5   1      451.88      450.16      3.55 o 
   0   5   1       34.69       29.94      0.65 o 
   1   5   1        0.79        0.31      0.20 o 
   2   5   1      831.65      809.48      5.52 o 
   3   5   1      664.75      655.53      6.27 o 
   4   5   1       43.57       46.20      4.26 o 
   5   5   1       47.94       53.37      2.65 o 
   6   5   1        9.20       10.01      0.92 o 
   7   5   1       30.10       29.22      1.92 o 
  -6   6   1       17.87       21.01      1.31 o 
  -5   6   1       92.33       85.38      2.30 o 
  -4   6   1       10.93       12.20      0.98 o 
  -3   6   1      276.98      272.10      3.11 o 
  -2   6   1      121.34      106.62      2.14 o 
  -1   6   1        1.14        1.41      0.29 o 
   0   6   1       98.95       94.53      1.46 o 
   1   6   1      198.48      190.33      2.74 o 
   2   6   1        1.43        1.52      0.54 o 
   3   6   1       18.85       19.50      2.81 o 
   4   6   1       41.26       47.61      5.20 o 
   5   6   1       71.25       64.30      2.05 o 
   6   6   1        0.41        1.68      0.60 o 
  -5   7   1       56.17       59.35      2.05 o 
  -4   7   1       12.46       13.56      1.07 o 
  -3   7   1       13.94       15.03      1.09 o 
  -2   7   1        2.28        2.13      0.51 o 
  -1   7   1       34.32       32.43      0.97 o 
   0   7   1      105.98       99.64      1.63 o 
   1   7   1        6.44        7.07      0.74 o 
   2   7   1       19.95       22.08      1.51 o 
   3   7   1        9.90        7.07      1.07 o 
   4   7   1        0.01        0.42      0.49 o 
   5   7   1        0.16        0.15      0.51 o 
  -2   8   1        1.44        1.69      0.81 o 
  -1   8   1        5.03        5.57      0.73 o 
   0   8   1       10.98        9.25      0.99 o 
   1   8   1        0.04        0.17      0.45 o 
   2   8   1       10.81        9.88      2.20 o 
  -9   0   2        1.74        2.72      0.80 o 
  -8   0   2      149.95      160.10      3.95 o 
  -7   0   2       13.37       13.25      1.15 o 
  -6   0   2      282.55      283.80      3.14 o 
  -5   0   2      117.99      105.06      1.61 o 
  -4   0   2       60.78       55.17      1.01 o 
  -3   0   2       56.73       58.22      0.89 o 
  -2   0   2      160.83      153.02      1.58 o 
  -1   0   2     5555.41     5208.77     74.68 o 
   0   0   2     3471.46     3191.84     28.23 o 
   1   0   2      278.33      259.79      2.02 o 
   2   0   2       71.16       74.57      1.26 o 
   3   0   2     1432.60     1436.97      8.94 o 
   4   0   2      677.33      669.57      6.90 o 
   5   0   2     2790.48     2803.26     16.93 o 
   6   0   2        4.73        4.32      0.47 o 
   7   0   2       92.95       95.09      1.92 o 
   8   0   2       35.46       34.69      2.49 o 
   9   0   2       74.19       77.59      3.06 o 
  -9   1   2       15.27       16.31      1.03 o 
  -8   1   2        1.51        1.57      0.48 o 
  -7   1   2       75.49       76.32      1.98 o 
  -6   1   2      266.08      267.89      2.59 o 
  -5   1   2      267.55      291.34      2.60 o 
  -4   1   2        0.47        0.27      0.15 o 
  -3   1   2      365.27      352.85      2.16 o 
  -2   1   2     5891.97     5624.84     39.40 o 
  -1   1   2     1477.95     1497.00      6.67 o 
   0   1   2     2220.37     2157.66     15.45 o 
   1   1   2      457.12      448.47      3.40 o 
   2   1   2        6.21        8.93      0.61 o 
   3   1   2     1852.65     1887.90      8.14 o 
   4   1   2      256.12      258.52      1.87 o 
   5   1   2       38.18       39.67      0.74 o 
   6   1   2      168.57      166.01      2.11 o 
   7   1   2      290.17      287.17      3.02 o 
   8   1   2       13.45       16.06      0.80 o 
   9   1   2       16.63       16.69      0.87 o 
  -9   2   2        8.01        9.44      0.86 o 
  -8   2   2      186.68      186.39      6.35 o 
  -7   2   2        0.20        0.33      0.30 o 
  -6   2   2       46.90       45.34      1.05 o 
  -5   2   2      186.83      193.14      2.07 o 
  -4   2   2     2456.04     2421.01     19.89 o 
  -3   2   2     1301.44     1396.99      6.44 o 
  -2   2   2     1492.69     1484.24      7.87 o 
  -1   2   2       65.89       74.29      0.68 o 
   0   2   2      388.57      402.00      3.79 o 
   1   2   2     1732.00     1848.56     16.01 o 
   2   2   2     1952.62     2002.86     14.34 o 
   3   2   2       44.13       45.61      0.72 o 
   4   2   2       60.67       60.26      0.84 o 
   5   2   2       62.33       57.51      1.06 o 
   6   2   2       52.62       50.96      1.30 o 
   7   2   2        0.00        0.04      0.30 o 
   8   2   2       38.67       39.79      1.21 o 
   9   2   2       27.07       25.23      1.34 o 
  -9   3   2        0.29        0.00      0.51 o 
  -8   3   2        0.57        0.66      0.40 o 
  -7   3   2        1.54        0.82      0.55 o 
  -6   3   2      443.08      425.37      4.45 o 
  -5   3   2      162.59      160.19      1.97 o 
  -4   3   2      425.92      402.57      3.25 o 
  -3   3   2       66.21       71.79      1.02 o 
  -2   3   2      239.36      270.34      2.07 o 
  -1   3   2      366.97      413.25      2.25 o 
   0   3   2      193.65      185.64      1.35 o 
   1   3   2       61.92       51.67      0.73 o 
   2   3   2       74.87       70.62      1.10 o 
   3   3   2      150.67      157.50      1.60 o 
   4   3   2       82.30       87.57      1.21 o 
   5   3   2      101.89      105.16      1.71 o 
   6   3   2       16.97       17.37      0.83 o 
   7   3   2       43.96       43.36      1.25 o 
   8   3   2        0.30        0.45      0.41 o 
  -8   4   2       10.21        9.07      0.88 o 
  -7   4   2        2.56        2.37      0.45 o 
  -6   4   2       84.78       72.58      1.48 o 
  -5   4   2        0.00        0.36      0.32 o 
  -4   4   2       44.42       47.35      1.08 o 
  -3   4   2        4.16        5.64      0.38 o 
  -2   4   2       41.08       48.52      0.76 o 
  -1   4   2        2.39        3.48      0.25 o 
   0   4   2       23.20       22.88      0.52 o 
   1   4   2      172.37      169.67      1.58 o 
   2   4   2       26.15       29.57      0.65 o 
   3   4   2        2.60        3.26      0.38 o 
   4   4   2      662.10      681.04     23.07 o 
   5   4   2       12.64       10.94      2.09 o 
   6   4   2      198.80      195.07      2.69 o 
   7   4   2       31.19       32.23      1.16 o 
   8   4   2        0.06        0.23      0.49 o 
  -7   5   2        2.96        3.99      0.96 o 
  -6   5   2       23.24       22.60      0.94 o 
  -5   5   2       69.97       68.05      1.47 o 
  -4   5   2        0.60        0.00      0.28 o 
  -3   5   2      180.37      190.32      3.38 o 
  -2   5   2        3.50        2.93      0.30 o 
  -1   5   2       13.60       19.17      0.84 o 
   0   5   2      156.49      160.94      1.53 o 
   1   5   2      189.66      193.39      1.88 o 
   2   5   2      454.21      462.10      3.79 o 
   3   5   2       50.54       50.41      1.60 o 
   4   5   2       66.89       64.49      2.54 o 
   5   5   2       87.62       88.14      2.25 o 
   6   5   2       39.84       39.78      1.63 o 
   7   5   2        7.08        7.86      0.88 o 
  -6   6   2        2.89        2.31      0.64 o 
  -5   6   2      219.24      216.38      3.68 o 
  -4   6   2       41.75       42.35      1.25 o 
  -3   6   2       29.02       31.28      0.93 o 
  -2   6   2        0.24        0.25      0.25 o 
  -1   6   2      116.97      119.32      1.53 o 
   0   6   2        5.46        7.44      0.48 o 
   1   6   2      317.16      311.58      4.90 o 
   2   6   2       30.04       28.72      1.28 o 
   3   6   2      127.07      128.63      2.74 o 
   4   6   2        1.29        0.78      0.52 o 
   5   6   2      111.80      110.74      3.97 o 
   6   6   2       19.02       20.60      1.54 o 
  -5   7   2        8.59       11.82      1.07 o 
  -4   7   2       16.74       14.67      1.09 o 
  -3   7   2      120.44      119.43      2.20 o 
  -2   7   2        0.09        0.56      0.41 o 
  -1   7   2       74.96       78.67      1.45 o 
   0   7   2       29.61       32.86      1.13 o 
   1   7   2      103.75      101.53      2.43 o 
   2   7   2        0.02        0.04      0.46 o 
   3   7   2      100.91       95.00      3.87 o 
   4   7   2       95.27      101.31      2.68 o 
  -1   8   2      118.05      122.65      2.85 o 
   0   8   2        5.10        5.72      0.79 o 
   1   8   2       23.63       23.29      1.37 o 
   2   8   2       63.80       63.93      2.17 o 
  -9   1   3        0.19        0.19      0.47 o 
  -8   1   3        7.73        7.86      1.00 o 
  -7   1   3       50.00       52.74      1.53 o 
  -6   1   3        1.89        2.14      0.31 o 
  -5   1   3      560.00      568.27      3.93 o 
  -4   1   3        9.01        8.50      0.50 o 
  -3   1   3      470.86      494.02      3.51 o 
  -2   1   3      330.14      334.89      1.95 o 
  -1   1   3      506.04      551.69      2.76 o 
   0   1   3      301.80      292.11      1.65 o 
   1   1   3     1000.57     1051.61     23.64 o 
   2   1   3        5.08       12.35      1.04 o 
   3   1   3     1205.37     1280.69      9.35 o 
   4   1   3       38.62       36.16      0.64 o 
   5   1   3       41.24       30.90      0.67 o 
   6   1   3       14.66       18.73      1.03 o 
   7   1   3       34.70       33.85      1.12 o 
   8   1   3       25.63       27.76      1.89 o 
   9   1   3        1.25        1.43      0.62 o 
  -9   2   3       13.47       11.75      0.95 o 
  -8   2   3        0.01        0.00      0.54 o 
  -7   2   3        2.81        2.69      0.40 o 
  -6   2   3      134.81      124.72      2.10 o 
  -5   2   3        0.19        1.23      0.28 o 
  -4   2   3     2192.14     2238.47     15.73 o 
  -3   2   3      427.08      452.10      6.11 o 
  -2   2   3       19.43       18.23      0.45 o 
  -1   2   3      298.20      295.15      1.64 o 
   0   2   3      734.33      743.11      5.04 o 
   1   2   3      944.72     1015.75     17.89 o 
   2   2   3       56.99       50.25      1.24 o 
   3   2   3        7.10        3.39      0.69 o 
   4   2   3      275.74      285.22      4.29 o 
   5   2   3      197.13      189.77      2.26 o 
   6   2   3      438.85      438.24      4.97 o 
   7   2   3       50.66       51.80      1.38 o 
   8   2   3        7.80        8.08      0.66 o 
   9   2   3       15.10       15.20      1.28 o 
  -9   3   3       18.55       20.99      1.22 o 
  -8   3   3      113.68      111.54      2.48 o 
  -7   3   3       16.71       13.28      0.71 o 
  -6   3   3      800.12      775.86      8.40 o 
  -5   3   3       86.71       83.32      1.42 o 
  -4   3   3      169.56      180.92      2.00 o 
  -3   3   3        9.02        5.80      0.48 o 
  -2   3   3     1170.51     1217.49      6.82 o 
  -1   3   3      123.26      119.65      1.06 o 
   0   3   3      353.85      342.15      2.47 o 
   1   3   3      400.88      403.43      2.47 o 
   2   3   3      141.25      136.93      2.09 o 
   3   3   3       57.07       43.00      1.25 o 
   4   3   3      128.31      116.10      4.02 o 
   5   3   3      318.72      317.81      3.23 o 
   6   3   3       11.68       14.43      0.94 o 
   7   3   3      138.52      136.83      2.25 o 
   8   3   3       52.56       50.92      1.47 o 
  -8   4   3      131.50      121.80      6.73 o 
  -7   4   3      228.94      228.38      3.64 o 
  -6   4   3        0.31        0.44      0.33 o 
  -5   4   3        0.09        0.05      0.42 o 
  -4   4   3      199.09      201.13      2.22 o 
  -3   4   3      219.65      205.95      1.99 o 
  -2   4   3      269.77      279.26      1.97 o 
  -1   4   3      687.46      646.80      4.86 o 
   0   4   3      262.00      257.78      2.05 o 
   1   4   3       25.79       26.30      0.63 o 
   2   4   3      172.60      170.49      2.03 o 
   3   4   3     1032.32     1050.15     11.65 o 
   4   4   3       70.75       72.89      2.65 o 
   5   4   3      147.29      136.69      2.66 o 
   6   4   3       44.65       44.13      1.64 o 
   7   4   3       35.10       36.23      1.25 o 
   8   4   3       22.86       23.81      1.09 o 
  -7   5   3        8.83        9.69      0.92 o 
  -6   5   3        8.58        9.80      0.71 o 
  -5   5   3       70.82       69.42      1.51 o 
  -4   5   3       59.65       45.63      1.04 o 
  -3   5   3      103.43      103.09      1.89 o 
  -2   5   3      445.93      439.29      3.56 o 
  -1   5   3        0.02        0.15      0.22 o 
   0   5   3      106.33      101.99      1.36 o 
   1   5   3      610.41      612.17      4.61 o 
   2   5   3     1016.10     1018.37      6.69 o 
   3   5   3       77.98       79.36      1.52 o 
   4   5   3      490.03      476.50      7.48 o 
   5   5   3        0.81        1.10      0.51 o 
   6   5   3       15.96       13.26      1.04 o 
   7   5   3       51.62       54.18      1.60 o 
  -6   6   3        2.00        4.80      0.96 o 
  -5   6   3       15.40       14.58      0.83 o 
  -4   6   3       27.84       32.59      1.11 o 
  -3   6   3       25.56       22.77      0.82 o 
  -2   6   3        2.49        1.66      0.30 o 
  -1   6   3       77.12       75.38      1.29 o 
   0   6   3      503.89      503.18      9.56 o 
   1   6   3       10.49       11.41      0.89 o 
   2   6   3      470.90      452.04      7.85 o 
   3   6   3       98.90      100.36      2.40 o 
   4   6   3        0.04        0.01      0.77 o 
   5   6   3       30.37       32.78      1.64 o 
   6   6   3       61.66       62.48      2.16 o 
  -4   7   3       32.55       26.69      1.13 o 
  -3   7   3       25.44       24.82      0.95 o 
  -2   7   3        7.82        9.08      0.71 o 
  -1   7   3       73.64       69.95      2.55 o 
   0   7   3       82.48       83.49      2.17 o 
   1   7   3        3.37        3.76      0.92 o 
   2   7   3       55.21       57.66      2.15 o 
   3   7   3       40.75       37.22      1.62 o 
   4   7   3       21.10       20.08      1.30 o 
  -1   8   3        1.38        1.63      1.05 o 
   0   8   3       45.37       45.90      1.86 o 
   1   8   3        2.83        1.91      0.72 o 
  -9   0   4       88.56       95.14      3.38 o 
  -8   0   4        6.68        5.89      0.98 o 
  -7   0   4      800.26      797.82     10.18 o 
  -6   0   4      132.90      131.21      3.27 o 
  -5   0   4        4.14        5.66      0.74 o 
  -4   0   4        7.72        7.36      0.34 o 
  -3   0   4     1711.50     1680.07     10.63 o 
  -2   0   4     1347.44     1345.95      8.88 o 
  -1   0   4      311.56      325.68      3.77 o 
   0   0   4     1323.92     1278.83     15.91 o 
   1   0   4      170.83      187.00      1.84 o 
   2   0   4      344.83      367.46      3.13 o 
   3   0   4     1651.88     1583.05     10.06 o 
   4   0   4      624.45      624.01      4.99 o 
   5   0   4       68.67       69.10      1.46 o 
   6   0   4       75.79       79.75      1.68 o 
   7   0   4      260.33      259.43      5.39 o 
   8   0   4        1.21        1.58      0.78 o 
   9   0   4       20.49       19.75      1.78 o 
  -9   1   4       34.77       29.94      1.38 o 
  -8   1   4       62.99       64.74      2.86 o 
  -7   1   4       38.84       38.86      2.50 o 
  -6   1   4       17.05       18.50      0.88 o 
  -5   1   4      738.84      757.68      8.07 o 
  -4   1   4      453.43      439.49      2.93 o 
  -3   1   4        1.34        1.09      0.15 o 
  -2   1   4      425.13      392.63      2.05 o 
  -1   1   4      198.40      182.47      1.14 o 
   0   1   4      222.43      234.80      1.52 o 
   1   1   4      285.02      275.79      3.78 o 
   2   1   4     2385.04     2414.61     30.28 o 
   3   1   4      347.74      373.49      2.94 o 
   4   1   4      390.92      413.25      3.20 o 
   5   1   4      541.41      532.48      4.12 o 
   6   1   4      117.72      110.49      1.75 o 
   7   1   4        6.28        7.70      0.58 o 
   8   1   4       24.43       25.04      1.29 o 
   9   1   4       25.23       26.10      1.51 o 
  -9   2   4        6.50        6.19      0.77 o 
  -8   2   4        0.34        0.35      0.43 o 
  -7   2   4       16.10       15.05      0.90 o 
  -6   2   4       15.85       16.32      0.69 o 
  -5   2   4       48.37       56.30      1.00 o 
  -4   2   4       25.78       23.14      0.63 o 
  -3   2   4      486.38      480.87      2.98 o 
  -2   2   4      125.94      134.28      1.81 o 
  -1   2   4       15.03       14.64      0.31 o 
   0   2   4      484.07      479.95      2.64 o 
   1   2   4     1102.28     1196.35     13.04 o 
   2   2   4       82.15      103.06      4.45 o 
   3   2   4      435.00      468.32      4.40 o 
   4   2   4      207.82      201.04      2.83 o 
   5   2   4        0.60        0.74      0.43 o 
   6   2   4       68.34       71.97      1.51 o 
   7   2   4      165.81      171.65      2.99 o 
   8   2   4       22.73       21.67      1.22 o 
  -8   3   4        2.51        3.55      0.60 o 
  -7   3   4        8.29       10.14      0.99 o 
  -6   3   4       71.71       65.86      2.92 o 
  -5   3   4       64.38       63.94      1.14 o 
  -4   3   4        0.82        2.27      0.79 o 
  -3   3   4       70.48       69.15      1.05 o 
  -2   3   4       10.41       10.28      0.34 o 
  -1   3   4     1238.45     1280.71      7.50 o 
   0   3   4       22.31       20.75      0.49 o 
   1   3   4      676.24      730.99      4.78 o 
   2   3   4      169.36      174.25      2.46 o 
   3   3   4       63.51       63.98      1.55 o 
   4   3   4      177.92      184.95      5.67 o 
   5   3   4      113.10      113.34      1.89 o 
   6   3   4        3.09        2.81      0.64 o 
   7   3   4        7.61        7.46      0.66 o 
   8   3   4       22.20       20.51      1.03 o 
  -8   4   4       88.04       76.43      3.28 o 
  -7   4   4        0.13        0.00      0.37 o 
  -6   4   4      134.54      115.43      4.35 o 
  -5   4   4       71.65       74.36      1.30 o 
  -4   4   4       15.70       15.14      0.61 o 
  -3   4   4        2.26        1.94      0.30 o 
  -2   4   4        0.86        1.06      0.21 o 
  -1   4   4      322.05      335.76      2.16 o 
   0   4   4        2.38        2.23      0.27 o 
   1   4   4       19.56       19.87      0.70 o 
   2   4   4        5.07        4.55      0.83 o 
   3   4   4       47.82       43.62      1.22 o 
   4   4   4       84.22       79.59      1.99 o 
   5   4   4       15.44       15.32      1.81 o 
   6   4   4        0.10        0.75      0.38 o 
   7   4   4        0.11        0.64      0.45 o 
  -7   5   4       86.32       84.32      1.84 o 
  -6   5   4        0.05        0.19      0.33 o 
  -5   5   4       27.66       32.13      1.20 o 
  -4   5   4       10.49        6.63      0.49 o 
  -3   5   4       41.06       46.13      2.22 o 
  -2   5   4        6.48        7.72      0.44 o 
  -1   5   4       68.56       70.70      1.20 o 
   0   5   4       46.76       51.52      1.49 o 
   1   5   4        5.15        7.00      0.54 o 
   2   5   4      241.75      240.13      2.76 o 
   3   5   4       22.69       24.05      0.99 o 
   4   5   4       18.92       19.18      0.88 o 
   5   5   4       46.55       47.55      1.78 o 
   6   5   4        7.96        8.12      0.90 o 
   7   5   4       74.23       77.26      1.93 o 
  -6   6   4       52.54       48.27      2.45 o 
  -5   6   4       49.37       44.59      1.97 o 
  -4   6   4       85.82       82.90      1.63 o 
  -3   6   4       33.83       36.94      1.48 o 
  -2   6   4       73.26       79.58      1.42 o 
  -1   6   4        2.07        2.19      0.36 o 
   0   6   4      941.20      970.49      8.28 o 
   1   6   4        0.02        0.29      0.33 o 
   2   6   4       37.49       38.94      1.81 o 
   3   6   4      105.98      105.59      2.52 o 
   4   6   4      104.88      106.67      2.73 o 
   5   6   4        0.03        0.00      0.53 o 
  -4   7   4       66.85       63.04      1.67 o 
  -3   7   4        5.14        5.84      0.72 o 
  -2   7   4      428.16      431.43     10.75 o 
  -1   7   4      144.07      144.99      4.86 o 
   0   7   4       18.74       18.85      1.17 o 
   1   7   4       19.55       21.22      1.35 o 
   2   7   4      117.63      118.93      2.79 o 
   3   7   4        0.23        0.62      0.56 o 
   4   7   4        7.53        9.36      1.03 o 
  -9   1   5       33.52       30.08      1.43 o 
  -8   1   5       10.73       12.29      1.39 o 
  -7   1   5        1.93        1.83      0.46 o 
  -6   1   5       75.57       75.44      1.80 o 
  -5   1   5        0.23        9.53      6.52 o 
  -4   1   5       78.81       79.88      0.92 o 
  -3   1   5      163.66      171.20      1.55 o 
  -2   1   5       30.94       33.75      0.73 o 
  -1   1   5      207.88      203.34      1.33 o 
   0   1   5      268.85      316.50      2.33 o 
   1   1   5       10.35       10.18      0.41 o 
   2   1   5        0.09        0.43      0.37 o 
   3   1   5      479.86      497.73      3.68 o 
   4   1   5      129.18      122.93      1.71 o 
   5   1   5        0.01        0.33      0.33 o 
   6   1   5        5.70        5.91      0.53 o 
   7   1   5       30.67       30.85      1.39 o 
   8   1   5        3.26        1.93      0.61 o 
  -8   2   5       59.23       62.61      1.92 o 
  -7   2   5        0.24        7.99      7.26 o 
  -6   2   5      183.98      193.91      3.04 o 
  -5   2   5      228.25      227.09      2.47 o 
  -4   2   5       49.72       53.70      0.92 o 
  -3   2   5        2.96        4.77      0.26 o 
  -2   2   5      166.49      158.63      1.40 o 
  -1   2   5      324.04      343.15      1.91 o 
   0   2   5     1097.55     1176.00      5.75 o 
   1   2   5      850.80      864.74      5.33 o 
   2   2   5        0.33        5.10      0.48 o 
   3   2   5       14.60       14.11      1.94 o 
   4   2   5      278.94      259.69      2.74 o 
   5   2   5      119.08      110.38      1.82 o 
   6   2   5        9.64        7.79      0.62 o 
   7   2   5        8.65       10.52      0.74 o 
   8   2   5       99.71       96.00      2.56 o 
  -8   3   5        5.95        4.48      0.70 o 
  -7   3   5       98.39       98.10      2.29 o 
  -6   3   5      218.72      218.33      3.34 o 
  -5   3   5       24.90       27.02      0.77 o 
  -4   3   5      304.08      296.52      2.50 o 
  -3   3   5      740.47      723.12     10.11 o 
  -2   3   5        0.05        0.13      0.23 o 
  -1   3   5     1331.10     1320.18     12.16 o 
   0   3   5      339.78      340.46      2.11 o 
   1   3   5       13.78       18.85      0.66 o 
   2   3   5      415.22      394.99      4.99 o 
   3   3   5      278.63      244.91      3.26 o 
   4   3   5       46.64       37.14      1.32 o 
   5   3   5       45.47       46.86      1.26 o 
   6   3   5      335.07      323.57      4.18 o 
   7   3   5        0.60        0.77      0.39 o 
   8   3   5       16.27       18.09      0.99 o 
  -7   4   5        3.12        4.41      0.68 o 
  -6   4   5       19.18       21.56      0.89 o 
  -5   4   5      153.11      152.28      3.39 o 
  -4   4   5       39.18       38.89      0.93 o 
  -3   4   5      505.66      504.06     11.04 o 
  -2   4   5      396.38      385.40      4.11 o 
  -1   4   5      243.24      227.14      1.96 o 
   0   4   5        0.02        0.71      0.48 o 
   1   4   5      921.60      901.33      9.12 o 
   2   4   5      294.14      290.97      2.98 o 
   3   4   5      100.46       98.30      2.03 o 
   4   4   5      242.29      226.46      4.10 o 
   5   4   5       60.51       56.56      2.67 o 
   6   4   5        1.19        1.70      0.46 o 
   7   4   5      109.57      108.81      2.20 o 
  -7   5   5       19.10       20.90      1.01 o 
  -6   5   5        0.34        0.15      0.37 o 
  -5   5   5       29.78       31.39      1.31 o 
  -4   5   5      204.14      214.99      4.84 o 
  -3   5   5       29.16       29.32      0.85 o 
  -2   5   5       56.62       57.33      1.12 o 
  -1   5   5       16.47       18.61      0.75 o 
   0   5   5      354.17      350.99      4.41 o 
   1   5   5      485.53      479.44      4.16 o 
   2   5   5      153.77      153.73      2.24 o 
   3   5   5      294.66      288.87      5.50 o 
   4   5   5        0.95        1.01      0.42 o 
   5   5   5       37.86       35.51      1.53 o 
   6   5   5      169.58      179.73      3.55 o 
  -5   6   5        9.84       10.34      0.82 o 
  -4   6   5       19.53       19.92      1.03 o 
  -3   6   5       24.09       26.24      0.80 o 
  -2   6   5       93.56       96.47      1.92 o 
  -1   6   5        9.48        9.90      0.89 o 
   0   6   5        8.25        9.05      0.65 o 
   1   6   5        8.88       10.43      0.69 o 
   2   6   5      142.35      137.69      2.25 o 
   3   6   5       30.95       30.56      1.43 o 
   4   6   5      124.08      121.75      2.84 o 
   5   6   5      137.55      142.72      3.22 o 
  -3   7   5        0.01        0.00      0.33 o 
  -2   7   5       24.51       21.81      1.33 o 
  -1   7   5       45.66       50.04      4.50 o 
   0   7   5       92.78       89.69      2.92 o 
   1   7   5      107.81      110.75      2.66 o 
   2   7   5       12.03       11.62      1.05 o 
   3   7   5        4.80        6.11      2.00 o 
  -8   0   6      108.97      120.84      3.76 o 
  -7   0   6      210.45      203.54      4.66 o 
  -6   0   6        6.66        5.94      0.88 o 
  -5   0   6      442.74      449.48      4.58 o 
  -4   0   6      145.55      140.55      2.18 o 
  -3   0   6       72.30       63.73      1.36 o 
  -2   0   6      198.13      251.21      2.78 o 
  -1   0   6     1030.36     1031.74     11.26 o 
   0   0   6     1027.76     1111.59      7.34 o 
   1   0   6     1054.23     1086.71     10.69 o 
   2   0   6     1251.78     1246.38     18.10 o 
   3   0   6      896.66      872.80      6.54 o 
   4   0   6        0.06        0.06      0.45 o 
   5   0   6      802.54      830.57     10.51 o 
   6   0   6       59.30       54.51      2.45 o 
   7   0   6      103.85      104.85      3.62 o 
   8   0   6       98.91       98.70      3.69 o 
  -8   1   6        0.44        0.00      0.57 o 
  -7   1   6       95.34       95.45      2.26 o 
  -6   1   6      146.77      151.98      2.22 o 
  -5   1   6       69.39       71.42      1.17 o 
  -4   1   6        0.02        0.08      0.20 o 
  -3   1   6      462.38      458.96      3.00 o 
  -2   1   6      107.78       96.34      1.13 o 
  -1   1   6      101.96       93.91      0.91 o 
   0   1   6      405.36      377.45      2.67 o 
   1   1   6     1445.25     1442.39      9.03 o 
   2   1   6        0.67        0.00      0.32 o 
   3   1   6      317.32      325.32      2.94 o 
   4   1   6      229.01      224.23      2.48 o 
   5   1   6      282.91      282.97      2.99 o 
   6   1   6      175.35      173.99      5.49 o 
   7   1   6      232.58      242.32      6.93 o 
   8   1   6       11.19       10.27      0.96 o 
  -8   2   6       26.71       27.09      1.33 o 
  -7   2   6       12.55       13.24      0.95 o 
  -6   2   6        3.21        2.32      0.44 o 
  -5   2   6      240.03      239.42      2.75 o 
  -4   2   6      239.03      227.62      2.07 o 
  -3   2   6       13.04       14.73      0.60 o 
  -2   2   6      378.55      389.06      2.59 o 
  -1   2   6      327.30      318.42      1.92 o 
   0   2   6       16.42       20.34      0.49 o 
   1   2   6        0.10        0.91      0.26 o 
   2   2   6      117.69      112.93      1.97 o 
   3   2   6      187.66      177.91      2.63 o 
   4   2   6      194.92      201.17      2.50 o 
   5   2   6       52.02       58.03      1.37 o 
   6   2   6       14.93       18.03      0.89 o 
   7   2   6      150.25      149.13      4.90 o 
   8   2   6       50.83       50.95      1.95 o 
  -8   3   6       15.57       16.37      1.49 o 
  -7   3   6       15.43       14.82      1.04 o 
  -6   3   6        5.24        4.61      0.52 o 
  -5   3   6        3.56        3.57      0.46 o 
  -4   3   6       35.44       32.61      0.80 o 
  -3   3   6      436.63      411.83      5.59 o 
  -2   3   6      125.42      126.62      1.72 o 
  -1   3   6       55.22       49.09      1.04 o 
   0   3   6       21.50       27.85      0.70 o 
   1   3   6        0.04        0.31      0.24 o 
   2   3   6        1.99        2.71      0.42 o 
   3   3   6       51.02       51.71      1.49 o 
   4   3   6       20.48       24.85      1.28 o 
   5   3   6       10.53        9.09      0.68 o 
   6   3   6        0.02        0.06      0.37 o 
   7   3   6        6.59        5.04      0.61 o 
  -7   4   6        0.85        0.93      0.51 o 
  -6   4   6        3.03        3.33      0.52 o 
  -5   4   6        0.25        0.54      0.31 o 
  -4   4   6       35.43       33.42      0.88 o 
  -3   4   6      204.58      207.71      2.15 o 
  -2   4   6       14.63       15.01      0.66 o 
  -1   4   6      510.68      508.48      5.26 o 
   0   4   6       92.64       91.09      1.55 o 
   1   4   6       28.42       32.44      0.98 o 
   2   4   6       74.00       70.60      1.45 o 
   3   4   6        6.51        4.53      0.67 o 
   4   4   6        0.05        0.00      0.45 o 
   5   4   6       13.47       12.38      1.00 o 
   6   4   6        7.92        6.28      0.67 o 
  -6   5   6       62.90       64.17      1.41 o 
  -5   5   6        6.20        5.54      0.52 o 
  -4   5   6        0.59        0.72      0.41 o 
  -3   5   6        8.13        8.83      0.98 o 
  -2   5   6      246.32      240.39      3.62 o 
  -1   5   6      125.23      124.83      2.62 o 
   0   5   6       18.15       16.96      1.24 o 
   1   5   6       43.50       49.75      1.27 o 
   2   5   6       42.70       42.37      1.21 o 
   3   5   6        8.52        9.01      0.90 o 
   4   5   6       16.94       16.61      0.98 o 
   5   5   6        0.01        0.00      0.40 o 
   6   5   6        2.43        2.68      0.80 o 
  -5   6   6        3.35        5.29      0.88 o 
  -4   6   6      113.15      115.06      2.20 o 
  -3   6   6       41.39       41.56      1.15 o 
  -2   6   6       42.77       42.35      4.16 o 
  -1   6   6      281.86      278.83      7.62 o 
   0   6   6       59.70       58.39      3.75 o 
   1   6   6       88.37       84.16      1.76 o 
   2   6   6        6.09        6.46      1.28 o 
   3   6   6        6.35        7.37      0.67 o 
   4   6   6       22.79       22.06      1.37 o 
  -2   7   6      252.26      260.80      6.80 o 
  -1   7   6        3.57        3.63      0.80 o 
   0   7   6      118.76      122.46      2.92 o 
   1   7   6       74.68       82.56      3.68 o 
   2   7   6        0.01        0.48      0.58 o 
  -8   1   7       18.39       19.29      1.19 o 
  -7   1   7       16.46       17.96      1.10 o 
  -6   1   7        5.44        5.62      0.64 o 
  -5   1   7       16.79       17.76      1.38 o 
  -4   1   7      190.62      200.40      1.98 o 
  -3   1   7       64.58       61.34      1.00 o 
  -2   1   7      612.83      636.45      3.80 o 
  -1   1   7       39.53       43.79      0.67 o 
   0   1   7       51.68       58.07      0.86 o 
   1   1   7      192.13      176.45      1.41 o 
   2   1   7      407.71      403.09      3.33 o 
   3   1   7      250.90      253.63      2.64 o 
   4   1   7        4.71        5.37      0.51 o 
   5   1   7      265.96      274.94      3.97 o 
   6   1   7       26.42       25.24      1.39 o 
   7   1   7        6.04        4.72      1.67 o 
  -8   2   7        0.62        1.32      0.53 o 
  -7   2   7       17.71       19.63      1.14 o 
  -6   2   7       81.99       79.49      1.68 o 
  -5   2   7      167.27      168.03      2.33 o 
  -4   2   7      160.30      162.17      2.17 o 
  -3   2   7      329.11      323.72      4.41 o 
  -2   2   7       98.22       94.99      1.40 o 
  -1   2   7      604.40      593.75      3.95 o 
   0   2   7      354.26      355.30      3.01 o 
   1   2   7       43.91       41.95      1.00 o 
   2   2   7       33.40       31.85      1.99 o 
   3   2   7      315.56      292.01      3.00 o 
   4   2   7       11.33       12.03      0.69 o 
   5   2   7       97.90      100.89      1.87 o 
   6   2   7        0.73        0.35      0.58 o 
   7   2   7        6.02        6.32      0.86 o 
  -7   3   7       10.07        9.88      0.88 o 
  -6   3   7      148.13      149.01      2.41 o 
  -5   3   7       18.78       16.21      0.80 o 
  -4   3   7        3.59        3.63      0.45 o 
  -3   3   7       72.33       72.84      2.42 o 
  -2   3   7      518.95      512.97      4.06 o 
  -1   3   7      516.06      514.77      5.21 o 
   0   3   7      106.52      111.79      1.45 o 
   1   3   7      489.09      471.88      3.95 o 
   2   3   7      194.03      180.10      2.33 o 
   3   3   7        0.22        0.22      0.48 o 
   4   3   7       86.11       97.34      1.84 o 
   5   3   7      295.48      272.28      3.63 o 
   6   3   7        7.22        6.96      0.66 o 
   7   3   7      142.18      128.73      4.49 o 
  -7   4   7       39.14       41.27      3.09 o 
  -6   4   7       31.48       33.22      1.20 o 
  -5   4   7       20.41       21.37      1.49 o 
  -4   4   7      395.35      379.49      7.89 o 
  -3   4   7       38.76       37.05      1.07 o 
  -2   4   7       29.06       27.95      1.19 o 
  -1   4   7        1.73        1.47      0.50 o 
   0   4   7      556.79      545.10     14.63 o 
   1   4   7        6.41        7.13      0.55 o 
   2   4   7      101.51      112.91      1.91 o 
   3   4   7      207.41      199.04      4.55 o 
   4   4   7      323.37      307.47      4.32 o 
   5   4   7       86.89       82.27      1.87 o 
   6   4   7      297.69      294.57      4.29 o 
  -6   5   7       79.70       86.29      1.98 o 
  -5   5   7      239.02      240.88      2.74 o 
  -4   5   7        8.35        8.11      0.66 o 
  -3   5   7      200.76      190.16      3.36 o 
  -2   5   7      139.67      136.31      5.13 o 
  -1   5   7        4.13        3.39      0.61 o 
   0   5   7        5.12        4.95      0.71 o 
   1   5   7       73.90       72.77      1.58 o 
   2   5   7      147.08      142.08      2.35 o 
   3   5   7       31.19       29.06      1.11 o 
   4   5   7      141.39      136.65      3.61 o 
   5   5   7      147.06      151.79      2.95 o 
  -4   6   7       70.30       78.71      3.94 o 
  -3   6   7       34.44       36.00      1.31 o 
  -2   6   7        0.04        0.27      0.61 o 
  -1   6   7       82.73       83.59      2.38 o 
   0   6   7       60.33       57.83      1.96 o 
   1   6   7        0.04        0.00      0.58 o 
   2   6   7       40.91       44.92      1.40 o 
   3   6   7       59.11       62.63      1.66 o 
  -8   0   8       45.12       46.12      2.50 o 
  -7   0   8       75.55       74.89      2.99 o 
  -6   0   8      100.46       97.70      2.22 o 
  -5   0   8        7.03        7.77      0.84 o 
  -4   0   8      254.09      244.66      3.27 o 
  -3   0   8      149.87      138.96      2.31 o 
  -2   0   8      155.77      141.41      2.25 o 
  -1   0   8        7.28        9.88      0.50 o 
   0   0   8     1225.30     1234.61      8.84 o 
   1   0   8       10.11       10.33      0.64 o 
   2   0   8       27.66       26.83      1.49 o 
   3   0   8      500.53      485.60      7.22 o 
   4   0   8      982.40      959.01     11.78 o 
   5   0   8      233.76      236.97      5.38 o 
   6   0   8      422.25      408.83      7.60 o 
   7   0   8      122.99      124.40      4.29 o 
  -7   1   8      234.58      238.48      7.46 o 
  -6   1   8        5.18        4.93      0.56 o 
  -5   1   8      308.20      310.63      3.30 o 
  -4   1   8        4.98        5.00      0.40 o 
  -3   1   8        9.23        8.85      0.47 o 
  -2   1   8      225.41      215.51      2.02 o 
  -1   1   8      534.92      525.44      4.06 o 
   0   1   8       80.03       81.13      1.10 o 
   1   1   8        5.76        6.05      0.49 o 
   2   1   8      431.40      435.44      4.72 o 
   3   1   8      237.82      244.81      2.71 o 
   4   1   8       18.88       21.95      1.10 o 
   5   1   8       99.30      107.15      2.50 o 
   6   1   8      188.03      185.59      3.49 o 
   7   1   8        0.53        0.20      0.53 o 
  -7   2   8        4.00        4.07      0.56 o 
  -6   2   8        0.46        1.03      0.40 o 
  -5   2   8      391.51      388.38      4.49 o 
  -4   2   8        4.68        4.90      0.91 o 
  -3   2   8      567.33      573.03      5.60 o 
  -2   2   8       17.08       17.63      0.85 o 
  -1   2   8       11.16       13.34      0.89 o 
   0   2   8      116.06      107.57      1.60 o 
   1   2   8      629.31      641.15      4.80 o 
   2   2   8       16.92       14.80      0.84 o 
   3   2   8      432.28      436.22      3.94 o 
   4   2   8       96.69       99.81      1.83 o 
   5   2   8        0.07        0.79      0.49 o 
   6   2   8        0.01        0.00      0.41 o 
  -7   3   8        1.41        0.61      0.44 o 
  -6   3   8        4.84        5.34      0.61 o 
  -5   3   8        3.12        3.12      0.98 o 
  -4   3   8      132.37      137.23      2.23 o 
  -3   3   8      253.82      252.10      3.09 o 
  -2   3   8       82.09       81.70      1.98 o 
  -1   3   8       41.59       46.32      1.49 o 
   0   3   8        1.11        1.71      0.41 o 
   1   3   8       30.84       32.32      1.60 o 
   2   3   8      367.08      365.16      3.61 o 
   3   3   8        6.29        9.83      0.86 o 
   4   3   8       89.12       83.95      1.78 o 
   5   3   8        1.97        2.08      0.54 o 
   6   3   8       15.21       17.55      1.22 o 
  -6   4   8        6.43        5.60      0.65 o 
  -5   4   8       18.10       17.89      0.93 o 
  -4   4   8        5.81        4.37      0.53 o 
  -3   4   8       53.92       53.55      1.87 o 
  -2   4   8        2.06        1.32      0.50 o 
  -1   4   8       13.34       16.43      1.02 o 
   0   4   8        7.15        9.47      0.85 o 
   1   4   8        2.88        2.33      0.43 o 
   2   4   8       13.16       12.45      0.75 o 
   3   4   8        0.45        0.49      0.38 o 
   4   4   8        6.60        7.79      0.72 o 
   5   4   8        5.63        4.47      0.64 o 
  -5   5   8       11.17       10.24      0.99 o 
  -4   5   8       36.40       37.11      1.60 o 
  -3   5   8       15.29       14.16      1.62 o 
  -2   5   8        0.17        0.00      0.46 o 
  -1   5   8       19.26       17.09      1.13 o 
   0   5   8       37.96       38.34      2.34 o 
   1   5   8        0.65        0.51      0.51 o 
   2   5   8      182.12      170.45      2.60 o 
   3   5   8        0.81        0.58      0.43 o 
   4   5   8       47.89       41.07      1.88 o 
  -3   6   8       51.01       51.49      2.58 o 
  -2   6   8       90.78       92.05      3.05 o 
  -1   6   8        0.06        0.34      0.46 o 
   0   6   8       43.69       42.25      1.78 o 
   1   6   8       25.27       27.28      1.47 o 
   2   6   8        1.68        1.95      1.03 o 
  -7   1   9       83.20       81.19      1.88 o 
  -6   1   9        1.72        2.44      0.63 o 
  -5   1   9       39.55       38.87      1.17 o 
  -4   1   9       73.11       71.94      1.50 o 
  -3   1   9       74.06       70.81      1.21 o 
  -2   1   9        0.65        0.99      0.31 o 
  -1   1   9       36.69       39.96      0.87 o 
   0   1   9      139.05      127.56      1.41 o 
   1   1   9      595.69      579.90      5.57 o 
   2   1   9      188.41      187.03      2.92 o 
   3   1   9      187.68      190.26      3.13 o 
   4   1   9       85.87       80.89      2.15 o 
   5   1   9       10.64       10.26      0.93 o 
   6   1   9       50.63       57.97      3.96 o 
  -7   2   9       18.17       17.05      1.30 o 
  -6   2   9        5.41        4.08      0.55 o 
  -5   2   9        0.03        0.00      0.34 o 
  -4   2   9       73.80       69.94      1.52 o 
  -3   2   9       27.16       23.80      0.87 o 
  -2   2   9      138.15      139.60      3.33 o 
  -1   2   9      521.23      515.16      4.28 o 
   0   2   9       59.16       54.58      3.01 o 
   1   2   9      535.23      526.29      4.39 o 
   2   2   9       63.07       55.33      1.16 o 
   3   2   9       61.37       64.27      1.46 o 
   4   2   9       62.39       65.52      3.62 o 
   5   2   9       54.10       52.68      1.86 o 
   6   2   9        0.71        0.52      0.51 o 
  -6   3   9      111.46      111.67      2.20 o 
  -5   3   9       55.76       55.11      1.47 o 
  -4   3   9       46.69       45.28      2.32 o 
  -3   3   9      153.50      157.64      2.98 o 
  -2   3   9       45.31       44.37      1.55 o 
  -1   3   9      399.48      392.18      4.83 o 
   0   3   9       89.98       91.30      1.81 o 
   1   3   9        5.01        3.85      0.65 o 
   2   3   9        0.45        2.85      0.92 o 
   3   3   9      231.94      230.24      2.93 o 
   4   3   9       77.15       78.20      2.40 o 
   5   3   9       29.23       26.78      1.39 o 
  -5   4   9      122.95      123.49      2.28 o 
  -4   4   9       65.49       66.44      4.52 o 
  -3   4   9       41.49       41.70      1.64 o 
  -2   4   9      151.56      154.01      6.26 o 
  -1   4   9       43.33       45.96      1.68 o 
   0   4   9      107.72      111.22      2.68 o 
   1   4   9      172.36      174.81      3.36 o 
   2   4   9       37.87       44.61      1.43 o 
   3   4   9       75.33       72.60      1.72 o 
   4   4   9       54.05       61.50      1.45 o 
  -4   5   9       67.41       65.85      2.17 o 
  -3   5   9       42.89       43.00      1.74 o 
  -2   5   9        1.17        0.07      0.87 o 
  -1   5   9       72.96       67.00      5.15 o 
   0   5   9       65.02       67.93      2.21 o 
   1   5   9       26.82       25.50      1.56 o 
   2   5   9       33.62       36.48      1.67 o 
   3   5   9      240.81      232.74      3.29 o 
  -6   0  10       37.43       36.23      2.16 o 
  -5   0  10       95.41      101.53      3.38 o 
  -4   0  10      314.20      321.86      5.19 o 
  -3   0  10      155.21      150.16      5.12 o 
  -2   0  10      226.50      224.20      3.25 o 
  -1   0  10      453.40      454.24      4.80 o 
   0   0  10       24.24       30.45      1.80 o 
   1   0  10       56.30       54.45      2.14 o 
   2   0  10       64.46       62.58      2.47 o 
   3   0  10       92.64      104.59      3.35 o 
   4   0  10        8.85       10.34      1.25 o 
   5   0  10      226.10      238.36      5.80 o 
  -6   1  10      119.25      122.89      2.27 o 
  -5   1  10       62.56       60.90      1.52 o 
  -4   1  10       22.04       21.63      0.90 o 
  -3   1  10      214.79      218.09      2.71 o 
  -2   1  10      447.56      441.77      3.40 o 
  -1   1  10       31.40       32.17      1.03 o 
   0   1  10      164.44      155.96      1.89 o 
   1   1  10        8.78       10.53      0.66 o 
   2   1  10       80.77       80.95      1.98 o 
   3   1  10       63.29       65.17      1.89 o 
   4   1  10      225.30      228.62      3.83 o 
   5   1  10       30.08       34.83      2.06 o 
  -6   2  10        0.51        0.50      0.40 o 
  -5   2  10        0.36        0.54      0.43 o 
  -4   2  10      106.84      105.60      3.05 o 
  -3   2  10       13.80       14.74      0.99 o 
  -2   2  10       10.78       11.36      0.89 o 
  -1   2  10        0.15        0.66      0.46 o 
   0   2  10      386.94      375.32      5.61 o 
   1   2  10        4.70        3.45      0.52 o 
   2   2  10      417.10      406.51      3.48 o 
   3   2  10       23.54       25.36      1.23 o 
   4   2  10       13.54       16.08      1.11 o 
   5   2  10       15.84       15.19      1.15 o 
  -5   3  10        1.73        1.51      0.49 o 
  -4   3  10       16.04       16.91      1.47 o 
  -3   3  10       34.80       33.80      1.65 o 
  -2   3  10        2.85        2.53      0.60 o 
  -1   3  10       47.35       46.87      1.67 o 
   0   3  10       95.34      104.10      2.56 o 
   1   3  10      221.97      220.52      3.77 o 
   2   3  10       10.53       11.19      0.95 o 
   3   3  10       13.39       12.73      0.85 o 
   4   3  10       24.10       25.00      1.33 o 
  -4   4  10        4.04        3.63      0.77 o 
  -3   4  10       19.67       21.14      2.07 o 
  -2   4  10       26.01       28.25      1.44 o 
  -1   4  10       28.31       33.07      1.26 o 
   0   4  10       16.62       16.06      1.16 o 
   1   4  10       13.25       13.48      1.13 o 
   2   4  10        1.22        2.38      0.68 o 
   3   4  10        0.67        0.44      0.45 o 
  -2   5  10        2.38        2.27      0.57 o 
  -1   5  10        1.05        0.40      0.46 o 
   0   5  10        0.18        0.20      0.58 o 
   1   5  10       42.06       37.26      1.77 o 
  -5   1  11       50.71       51.50      1.79 o 
  -4   1  11        1.68        1.70      0.46 o 
  -3   1  11        0.14        0.89      0.46 o 
  -2   1  11       21.18       18.02      1.33 o 
  -1   1  11       45.93       43.87      1.24 o 
   0   1  11       22.44       20.66      2.00 o 
   1   1  11       47.20       51.07      2.09 o 
   2   1  11        4.94        5.30      0.58 o 
   3   1  11        5.98       10.16      0.91 o 
   4   1  11        0.04        0.77      0.53 o 
  -4   2  11       76.75       74.35      3.06 o 
  -3   2  11       25.68       27.74      1.35 o 
  -2   2  11       23.96       29.55      4.75 o 
  -1   2  11       34.98       32.59      1.42 o 
   0   2  11      108.02      112.54      2.03 o 
   1   2  11       34.89       31.79      1.45 o 
   2   2  11       38.40       39.38      1.66 o 
   3   2  11      100.93      102.95      2.11 o 
  -4   3  11       43.68       48.67      3.31 o 
  -3   3  11       50.94       52.64      2.63 o 
  -2   3  11      260.01      252.34      4.12 o 
  -1   3  11      239.06      231.99      3.92 o 
   0   3  11       39.01       35.59      1.63 o 
   1   3  11       83.59       83.75      4.26 o 
   2   3  11      141.51      158.10      2.71 o 
   3   3  11        8.29        7.74      0.93 o 
  -2   4  11        2.49        1.47      0.64 o 
  -1   4  11       99.79       97.01      3.36 o 
   0   4  11      139.35      153.19      9.81 o 
   1   4  11      110.99      116.65      3.00 o 
  -4   0  12      106.61      106.72      3.59 o 
  -3   0  12      156.96      169.81      4.55 o 
  -2   0  12      180.31      179.77      4.72 o 
  -1   0  12       17.92       17.86      1.63 o 
   0   0  12       47.42       47.05      2.50 o 
   1   0  12      110.67      110.57      3.92 o 
   2   0  12       54.35       55.91      1.93 o 
  -3   1  12       29.71       29.83      3.09 o 
  -2   1  12        3.52        6.09      0.79 o 
  -1   1  12      108.15      108.30      3.82 o 
   0   1  12       73.40       67.85      2.11 o 
   1   1  12       14.87       10.75      1.02 o 
   2   1  12      192.87      197.04      4.37 o 
  -3   2  12       73.83       79.88      2.32 o 
  -2   2  12       29.23       31.36      1.48 o 
  -1   2  12        0.32        0.00      0.66 o 
   0   2  12       35.46       39.81      2.48 o 
   1   2  12       82.14       78.71      2.30 o 
                                                 
